# Supplementary material for: SARS-CoV-2 tropism to intestinal but not gastric epithelial cells is defined by limited ACE2 expression
Source: Stem Cell Reports. 2024 Apr 25;19(5):629–38. doi: 10.1016/j.stemcr.2024.03.008 (PMC11103887; doi:10.1016/j.stemcr.2024.03.008)
Supplement: Table S1. Host factors identified by published CRISPR screens, related to Figure 2B [file mmc2.xlsx]

## Sheet: Table S1
Table S1. List of host factors identified by published CRISPR screens. Related to fig. 2B.
Wang et al., 2021												Schneider et al., 2021																Daniloski et al., 2021														Wei et al., 2021
Top 149 ranked genes with p value below 0.002	Score	p-value	FDR	Rank	LFC		Rank - gene rank					pvalue below 0.05 and z score of 2 (+ or -), Huh-7.5 37 ºC SARS-CoV-2 z scores	p value	z score	fdr		p-value using Benjamini & Hochberg test											149 top ranked genes at MOI 0.01 infection condition	Rank	FDR	LFC	score		Rank - gene ranked base on RIGER and second-best rank methods								Gene	Z-score
TMEM106B	4.571e-12	2.3668e-07	0.001238	1	4.6046		FDR- false discovery rate calculated by MaGeCK					MBTPS1	4.96208e-40	7.82637	9.60858e-36		z-score	Z-score of gene essentiality Z > 0 (likely host factor), Z < 0 (likely antiviral factor)										VPS35	1	0.00045	4.6677	1.81e-15		FDR- false discovery rate								ACE2	4.86594		Resistance genes
SCAP	3.1846e-10	2.3668e-07	0.001238	2	3.6926		LFC - Shrunken log2 foldchanges					SLC35B2	1.79089e-39	7.77152	3.4677e-35		fdr	false rate of discover										ATP6AP1	2	0.00045	3.6992	7.51e-13		LFC - Shrunken log2 foldchanges								SMARCA4	4.84154		Sensitization genes
VAC14	7.1685e-09	2.3668e-07	0.001238	3	3.638		score - calculated by MaGeCK method					RIC1	4.19661e-35	7.33503	8.12547e-31													SNX27	3	0.00045	3.5492	1.59e-10		score - gene level score of enrichment								DYRK1A	4.36269
ACE2	1.318e-06	9.2307e-06	0.038614	4	2.6485		p - value calculated by MaGeCK method					MBTPS2	2.09512e-30	6.79208	4.05636e-26													ATP6V0C	4	0.00045	3.5156	8.24e-14										KDM6A	4.0697
ARF5	5.9816e-06	4.2367e-05	0.129332	5	2.0478							VAC14	1.6694e-27	6.48335	3.23196e-23													ATP6V0B	5	0.00045	3.0728	9.34e-10										DPF2	3.88777
EXOC2	6.5362e-06	4.71e-05	0.129332	6	2.177							DHX36	2.94953e-27	6.39715	5.71e-23													ATP6V1G1	6	0.00045	3.0558	2.21e-08										JMJD6	3.73233
CYS1	7.1212e-06	4.9467e-05	0.129332	7	2.1654							TMEM106B	2.97074e-25	6.17571	5.75077e-21													ATP6V1B2	7	0.00045	2.7278	1.04e-11										UBXN7	3.63667
MBTPS2	1.3628e-05	8.7337e-05	0.20297	8	1.615							EXT2	4.63029e-25	6.14554	8.96239e-21													ACE2	8	0.00045	2.7244	4.86e-08										RAD54L2	3.62636
EXT1	1.7429e-05	0.00010627	0.222277	9	2.1451							EXTL3	9.07858e-24	6.01387	1.75716e-19													ATP6V0D1	9	0.00045	2.5059	2.41e-08										ARID1A	3.61915
PCDH19	2.2006e-05	0.00012663	0.240774	10	1.9699							SREBF2	3.09942e-23	5.94546	5.99861e-19													SPEN	10	0.000825	2.4523	5.63e-08										LOC103214541	3.57714
EXOC8	2.6209e-05	0.00014698	0.247144	11	2.2847							SCAP	1.10446e-22	5.85328	2.13746e-18													VPS29	11	0.002666	2.4078	1.39e-07										TRAF3	3.20786
MYOCD	2.6684e-05	0.00015361	0.247144	12	1.4857							COG4	1.59806e-22	5.83152	3.09256e-18													ACTR3	12	0.008973	2.4012	8.22e-07										SERTAD4	3.14191
EXTL3	3.4394e-05	0.0002	0.298798	13	1.9916							MED15	1.0863e-19	5.47679	2.10199e-15													ATP6V1H	13	0.008911	2.3033	7.72e-07										PHIP	3.13786
TAS2R41	4.5263e-05	0.00025491	0.355446	14	1.9781							EPT1	1.45199e-19	5.43463	2.80945e-15													ATP6AP2	14	0.023177	2.2843	3.13e-06										SMAD4	3.13479
TM6SF1	5.3837e-05	0.00029846	0.390161	15	1.7823							EXT1	1.90821e-19	5.43086	3.692e-15													ATP6V1E1	15	0.024752	2.2512	3.49e-06										SH3YL1	3.11918
CHD6	6.4112e-05	0.00034343	0.422539	16	1.8447							EP300	8.91998e-18	5.19565	1.72566e-13													TMEM199	16	0.018152	2.194	2.59e-06										LDB1	3.06535
EGR1	7.31e-05	0.00038698	0.44967	17	0.56051							XYLT2	1.04447e-17	5.1507	2.02052e-13													RAB7A	17	0.00045	2.1087	3.75e-08										CTSL	2.99589
CUL4A	8.1268e-05	0.00042911	0.450495	18	1.4897							HS2ST1	1.24322e-16	5.01906	2.40452e-12													PPID	18	0.499081	2.0909	0.00047024										CREBBP	2.82737
PLIN2	8.1792e-05	0.00043384	0.450495	19	1.205							HIRA	2.64984e-16	4.9689	5.12453e-12													COMMD3	19	0.018152	2.0842	2.54e-06										SMARCE1	2.82027
RHBDD3	8.4762e-05	0.0004523	0.450495	20	1.5242							CSNK2B	1.67819e-16	4.96517	3.24561e-12													COMMD2	20	0.00045	2.0775	3.33e-09										SMAD3	2.79802
B4GALT7	9.3967e-05	0.00050958	0.484473	21	1.4376							RGP1	1.013e-16	4.96079	1.95955e-12													TOR1AIP1	21	0.220132	2.0063	9.82e-05										LOC103244676	2.79598
THAP7	0.00010284	0.00056071	0.509901	22	0.1999							B4GALT7	7.91747e-16	4.89818	1.531e-11													COMMD3-BMI1	22	0.006011	1.9174	5.3e-07										OSBPL8	2.77915
PECAM1	0.00010864	0.00059952	0.51901	23	1.9027							TMEM41B	2.86329e-16	4.84847	5.53703e-12													ATP6V1A	23	0.073762	1.9114	1.58e-05										PDAP1	2.73644
PRAME	0.00011237	0.00062035	0.51901	24	1.3298							TADA1	5.62431e-15	4.70337	1.08746e-10													PIK3C3	24	0.073762	1.9111	1.53e-05										TMX3	2.73022
KCNK18	0.00014555	0.00080118	0.574134	25	1.4885							EXOC2	2.22941e-14	4.66496	4.31035e-10													CTSL1	25	0.073762	1.897	1.43e-05										PCBD1	2.72352
B3GALT6	0.00014746	0.00081396	0.574134	26	1.4233							RTCB	4.37178e-15	4.64504	8.45328e-11													VPS26A	26	0.41959	1.8886	0.00028437										ZNF628	2.69938
C1orf112	0.00015504	0.00085561	0.574134	27	1.7886							DCPS	2.76508e-14	4.61841	5.34574e-10													CCDC22	27	0.018152	1.8822	2.41e-06										NAA40	2.69344
PIGM	0.00016675	0.00091621	0.574134	28	1.4571							B3GALT6	7.20574e-14	4.56788	1.39287e-09													ARPC4-TTLL3	28	0.036922	1.7236	5.48e-06										ELOA	2.69005
CENPW	0.00017056	0.00093751	0.574134	29	0.072007							TAF6L	6.28527e-14	4.54185	1.215e-09													SLTM	29	0.487247	1.702	0.00067862										SRRD	2.66584
GABBR1	0.0001734	0.0009536	0.574134	30	0.43839							NDST1	1.47906e-13	4.50857	2.85888e-09													POLE2	30	0.858829	1.6988	0.010577										KMT2D	2.63128
TECRL	0.00017649	0.00097254	0.574134	31	1.0767							UBE3D	7.38806e-13	4.40242	1.42789e-08													ACTR2	31	0.095952	1.6766	2.27e-05										SIK1	2.54619
C17orf62	0.00018339	0.0010227	0.574134	32	0.76312							TOM1	8.22176e-13	4.34299	1.58894e-08													WDR81	32	0.305644	1.6572	0.00014852										DHX29	2.45482
SMEK2	0.0001844	0.0010289	0.574134	33	1.7727							MGAT1	2.6445e-12	4.29343	5.11022e-08													ARPC3	33	0.053503	1.5959	9.05e-06										TP53	2.30358
RREB1	0.00018702	0.0010416	0.574134	34	1.5069							N6AMT1	2.37722e-12	4.28524	4.59398e-08													UVRAG	34	0.704916	1.5457	0.0015341										HAT1	2.28627
PRR15	0.00018726	0.0010421	0.574134	35	1.5313							MED23	1.29018e-11	4.17914	2.49276e-07													CNOT4	35	0.147578	1.5422	4.29e-05										SMARCC1	2.28279
PVRL3	0.00018857	0.0010454	0.574134	36	1.8455							B3GAT3	1.23433e-11	4.14473	2.38497e-07													ACP5	36	0.718931	1.5253	0.002178										ACVR1B	2.19576
MED23	0.0001946	0.0010743	0.574134	37	1.7133							COG2	2.24088e-11	4.12776	4.32916e-07													MRPS27	37	0.704916	1.5246	0.0018007										ZC3H15	2.12289
GDI2	0.00020154	0.001098	0.574134	38	1.5397							COG7	1.10077e-11	4.12512	2.12703e-07													DPM3	38	0.705388	1.5213	0.0018994										ARMH3	1.82401
ABHD12	0.00020912	0.0011354	0.575294	39	1.3054							COG8	2.53654e-11	4.10454	4.90008e-07													C10orf131	39	0.738158	1.5071	0.0029819										PGK1	-1.10275
DYNC1LI2	0.00021929	0.001177	0.575294	40	-0.16997							PYROXD1	1.72705e-11	4.09893	3.33666e-07													C11orf96	40	0.384017	1.4985	0.00019412										MED8	-1.47214
hsa-mir-2054	0.00024524	0.00071266	0.573305	41	2.8321							COG3	4.26106e-11	4.07467	8.23024e-07													MDFI	41	0.355611	1.4951	0.0001585										ENY2	-1.51904
COTL1	0.00027368	0.0014166	0.630398	42	1.3585							TRIM28	2.87484e-11	4.07145	5.55332e-07													ATL1	42	0.704916	1.4771	0.0017156										MYC	-1.52671
ZNF777	0.00029291	0.0015013	0.654187	43	0.88418							PCYT2	4.65444e-11	4.05503	8.98958e-07													RAET1G	43	0.544298	1.4721	0.00054486										PPP1R11	-1.57414
hsa-mir-3173	0.00030862	0.0011827	0.575294	44	-0.051252							RASL10A	3.34395e-11	3.98857	6.45917e-07													COMMD4	44	0.711968	1.4672	0.0016938										WDHD1	-1.61466
VPS13A	0.00031674	0.0015941	0.669438	45	0.46446							PDS5B	1.74183e-10	3.94975	3.36347e-06													ATP6V1C1	45	0.045743	1.465	7.16e-06										RMI1	-1.6163
UGDH	0.000326	0.0016338	0.669438	46	1.6198							LCMT1	6.95644e-11	3.93513	1.34343e-06													SFN	46	0.384017	1.4586	0.00020609										HSPD1	-1.66786
hsa-mir-542	0.00033064	0.0012632	0.600473	47	1.4462							MED24	2.34371e-10	3.90457	4.52547e-06													CCDC115	47	0.693698	1.4453	0.0011028										MEAF6	-1.67299
EXOC6	0.00033134	0.0016551	0.669438	48	1.2803							EXOC1	2.72228e-10	3.90243	5.25591e-06													EIF4A3	48	0.888062	1.4391	0.010285										PRELID3B	-1.6841
ACBD5	0.00034068	0.0016963	0.669438	49	0.47283							WDR73	3.54375e-10	3.87912	6.8412e-06													KCNIP2	49	0.686291	1.4295	0.0010616										CIAO1	-1.68857
KISS1	0.00034071	0.0016963	0.669438	50	1.5598							RAB6A	2.56174e-10	3.83331	4.94621e-06													ERMP1	50	0.791603	1.4285	0.0028746										TBCB	-1.70978
hsa-mir-4483	0.00034477	0.0013138	0.610671	51	2.2379							DOHH	8.38494e-10	3.76435	1.61863e-05													ARPC2	51	0.535935	1.4072	0.0005263										PSMB4	-1.7181
LDLR	0.00037466	0.001836	0.711129	52	1.7846							PPP2R2A	6.35736e-09	3.59432	0.000122659													S1PR5	52	0.556679	1.4036	0.00057334										RABGGTB	-1.75625
ING4	0.00039262	0.0019179	0.713626	53	1.5696							TMED2	9.88951e-09	3.59222	0.000190788													CTSL	53	0.180817	1.4017	6.14e-05										DDX49	-1.76982
MMP11	0.00039683	0.0019339	0.713626	54	1.5475							SRSF5	1.1365e-08	3.57716	0.00021922													SMARCB1	54	0.462493	1.3796	0.00033763										WDR36	-1.80298
SEP15	0.00040199	0.0023666	0.743683	55	0.34568							PGGT1B	7.24883e-09	3.55697	0.000139852													ODF3	55	0.61733	1.3788	0.00078306										TAF1	-1.80722
ZFR2	0.00040536	0.0019728	0.713626	56	-0.45125							CTSL	1.03823e-08	3.5508	0.000200285													NAT8	56	0.718931	1.3702	0.0018248										TAF1C	-1.81862
RPL18A	0.00041418	0.0020116	0.713626	57	-1.8601							DDX1	1.0765e-08	3.5399	0.000207658													LIN52	57	0.819804	1.3689	0.0043805										NUDC	-1.82671
NDST1	0.00042418	0.0020504	0.714769	58	1.5993							KCNJ4	3.2532e-08	3.46972	0.00062738													SOCS1	58	0.718931	1.3687	0.0018869										RPL28	-1.83671
HIRA	0.00046549	0.002217	0.743683	59	1.5397							MED16	3.32808e-08	3.42481	0.000641721													KRTAP9-6	59	0.714478	1.3621	0.0017082										RTEL1	-1.84075
FER	0.00046663	0.0022208	0.743683	60	1.637							RAB10	2.59043e-08	3.40929	0.00049959													ATAD3C	60	0.693698	1.3616	0.0011076										LOC103218574	-1.84632
EXT2	0.00047767	0.0022629	0.743683	61	1.2692							LUC7L2	7.45392e-08	3.40097	0.00143674													KIAA1033	61	0.086394	1.359	2.02e-05										MRPL18	-1.85443
FAM187B	0.00048585	0.0022961	0.743683	62	0.64033							ASUN	1.36942e-07	3.34345	0.00263861													NBPF4	62	0.448345	1.354	0.00028772										POP7	-1.85621
ZNF300	0.00050159	0.0023685	0.743683	63	1.5502							CARD10	1.65492e-07	3.31804	0.0031882													NBPF6	63	0.448345	1.354	0.00028772										TUBA1B	-1.85826
NMNAT2	0.00050524	0.0023822	0.743683	64	0.75024							BRE	5.23804e-08	3.30637	0.00100974													LPCAT2	64	0.419118	1.3501	0.00024078										PCBP1	-1.86449
hsa-mir-3127	0.00053598	0.002013	0.713626	65	0.77844							CABIN1	1.3112e-07	3.30553	0.00252655													LGALS1	65	0.704916	1.3411	0.0013843										RUVBL2	-1.86674
RNASE3	0.00056032	0.0026161	0.779262	66	1.2492							EXOC4	1.62178e-07	3.30004	0.00312452													CCZ1B	66	0.125	1.34	3.42e-05										ISG20L2	-1.86722
TLR4	0.00056684	0.0026473	0.779262	67	1.7495							BRAT1	1.39231e-07	3.23466	0.00268257													GNB2L1	67	0.64549	1.3382	0.00090918										DNMT1	-1.86921
KDM5C	0.00056693	0.0026473	0.779262	68	1.271							EGLN1	2.71096e-07	3.21018	0.00522185													EPHX3	68	0.305644	1.3311	0.00012277										TAF11	-1.92834
MPP5	0.00058358	0.0027197	0.779262	69	1.4797							PPP2CA	4.74351e-07	3.18031	0.00913267													ARID1A	69	0.521586	1.3275	0.00049586										PRELID1	-1.94968
CRNN	0.00060596	0.002812	0.785947	70	1.4676							MSMO1	4.78853e-07	3.17573	0.00921888													CEP104	70	0.912826	1.3273	0.016087										TUBE1	-1.97062
DHODH	0.00060903	0.0028263	0.785947	71	0.26382							TM9SF3	7.66489e-07	3.15209	0.0147518													C3orf33	71	0.462493	1.3172	0.00033575										AARS2	-1.97125
CNOT6L	0.00061685	0.0028632	0.785947	72	1.0875							GDI2	6.99957e-07	3.11926	0.0134721													C1orf63	72	0.851427	1.3093	0.0063967										GRWD1	-1.97775
MLF2	0.0006372	0.0029356	0.785947	73	0.48718							VRK1	7.75578e-07	3.11903	0.014926													ARPC4	73	0.057022	1.3092	9.79e-06										IL1A	-2.00436
SLCO1C1	0.00063764	0.0029365	0.785947	74	1.4511							ATP2C1	1.17604e-06	3.11813	0.0226235													AK6	74	0.858829	1.3037	0.0067148										ZPR1	-2.00987
ZNF227	0.00064528	0.0029687	0.785947	75	1.0799							SLC30A1	5.61342e-08	3.11801	0.00108204													TNKS	75	0.776491	1.2997	0.0028757										UBE2I	-2.0136
STX1A	0.00065774	0.0030222	0.785947	76	-0.14773							CSK	9.03495e-07	3.11689	0.017386													HNRNPC	76	0.61733	1.2991	0.00072911										GCN1	-2.03047
FAP	0.00066588	0.0024774	0.762012	77	1.2461							DEGS1	7.77461e-07	3.08222	0.0149615													NECAP2	77	0.428562	1.2964	0.00026147										FXN	-2.04516
SEZ6	0.00067204	0.0030894	0.785947	78	1.4095							SPHAR	1.7055e-06	3.06454	0.0327917													CLDN14	78	0.852412	1.2892	0.0065196										PHF12	-2.05685
RAC1	0.00068414	0.0031396	0.785947	79	1.1692							GPR89A	1.71915e-06	3.03736	0.0330523													C1orf68	79	0.705388	1.2838	0.0016487										ERCC3	-2.06559
PIBF1	0.00068655	0.003151	0.785947	80	1.1909							MED10	1.35409e-06	3.02458	0.0260405													MBD6	80	0.683769	1.2829	0.0010478										JUN	-2.07189
ZNF395	0.00069785	0.0032073	0.785947	81	0.23681							JTB	9.50455e-07	3.00465	0.0182877													GFER	81	0.819804	1.2827	0.0039885										CCND1	-2.09712
SRSF4	0.00070645	0.0032433	0.785947	82	-0.12838							GIGYF2	1.25626e-06	2.92124	0.0241603													WBSCR17	82	0.544298	1.2724	0.00055149										CENPO	-2.09971
PAAF1	0.00072014	0.0033067	0.785947	83	1.5188							EWSR1	2.01215e-06	2.89422	0.0386817													LOC388813	83	0.897545	1.271	0.012017										RBBP4	-2.1145
hsa-mir-4449	0.00073082	0.0027169	0.779262	84	-0.1352							OR4F3	2.28777e-06	1.66193	0.0439687													HIST1H3G	84	0.82403	1.2702	0.0051197										NPM1	-2.11805
KIAA1328	0.00075515	0.0034554	0.803025	85	0.8376							PRIM2	1.22461e-07	-2.2516	0.00235983													MCM3AP	85	0.452246	1.2638	0.00031899										XRCC2	-2.13183
LCE1C	0.00078523	0.0035888	0.824883	86	0.91295							SGK494	2.6147e-07	-2.52341	0.00503669													CCDC71L	86	0.748073	1.2615	0.002215										CTC1	-2.13261
SERPINA7	0.00083615	0.003799	0.851826	87	1.2663							CHMP5	1.53057e-06	-2.79266	0.0294298													SRD5A1	87	0.93284	1.261	0.028736										TRMT112	-2.1347
RYK	0.00085256	0.0038819	0.851826	88	0.88789							VDAC1	6.35142e-07	-2.85142	0.0122265													UBC	88	0.704916	1.2605	0.0016284										MRPS27	-2.14475
TDRD9	0.00085586	0.0038965	0.851826	89	1.1325							C16orf62	1.40073e-06	-2.85734	0.0269361													RNF125	89	0.61733	1.253	0.00075665										DDX51	-2.1467
hsa-mir-2392	0.00086071	0.0031704	0.785947	90	0.71075							ENO1	1.743e-06	-2.90757	0.0335091													SEC22A	90	0.75441	1.2514	0.0022822										THOC3	-2.1474
FAM185A	0.00087417	0.0039723	0.851826	91	1.1958							TRAIP	1.23946e-06	-2.91162	0.0238385													CCDC93	91	0.776491	1.2502	0.0025197										LOC103249062	-2.16604
hsa-mir-30d	0.00089317	0.0032906	0.785947	92	-0.21655							HAUS4	2.09044e-06	-2.92612	0.0401803													OR2T11	92	0.810908	1.2475	0.0032314										NCAPH2	-2.17433
DYNC1LI1	0.00090126	0.0040845	0.851826	93	0.13955							SLC31A1	2.09823e-06	-2.94928	0.0403279													PRMT7	93	0.704916	1.2448	0.0013814										PSMG3	-2.18119
hsa-mir-4786	0.00092564	0.0034004	0.799143	94	-0.12074							MRPL14	2.73356e-06	-2.95089	0.0525309													KIAA1683	94	0.771776	1.2437	0.0028233										LOC103225840	-2.18833
TARBP1	0.00094613	0.004262	0.851826	95	1.4338							TCIRG1	2.51049e-06	-2.9564	0.0482466													SDPR	95	0.744194	1.2422	0.0021865										ATMIN	-2.19013
TTC30B	0.00094995	0.0042781	0.851826	96	-0.78995							DHX38	8.55988e-08	-2.9772	0.00164983													STX7	96	0.82323	1.2374	0.0048315										NAA25	-2.19584
ARAF	0.00095092	0.00428	0.851826	97	1.3802							WEE1	1.1913e-06	-2.97734	0.0229159													CAPN7	97	0.499081	1.2373	0.00040784										ERCC2	-2.20129
DDX26B	0.00095477	0.0042946	0.851826	98	1.0728							RRP15	1.03581e-06	-2.99114	0.019929													CCDC77	98	0.819804	1.231	0.0041081										GMPS	-2.20365
CSAG1	0.00096995	0.0043567	0.851826	99	1.0724							STAC3	2.08818e-06	-2.99319	0.040139													KLHL28	99	0.69843	1.2301	0.0011565										GEMIN4	-2.20526
STK25	0.0009706	0.0043604	0.851826	100	1.3638							ASNA1	3.06017e-07	-3.0207	0.00589358													NARS	100	0.728368	1.229	0.0019728										LSM11	-2.20573
NEK11	0.00097611	0.0043803	0.851826	101	1.5139							FOXA2	2.01386e-06	-3.02313	0.0387124													PCID2	101	0.207808	1.2251	7.85e-05										NSD1	-2.21335
RHOA	0.00097671	0.0043827	0.851826	102	1.5966							SLC22A9	9.45696e-07	-3.04257	0.0181971													LOC100289561	102	0.686291	1.2204	0.0015205										GTF3C4	-2.22355
OR52H1	0.0010133	0.0045252	0.851826	103	1.1328							UQCC1	1.21846e-06	-3.05911	0.0234359													FBXO27	103	0.351485	1.2201	0.00015174										BAZ1B	-2.22829
PRG4	0.0010159	0.0045389	0.851826	104	0.31156							RPAP3	1.21165e-06	-3.06811	0.023306													SF1	104	0.728368	1.2184	0.0020159										CHD7	-2.23417
ARPP19	0.0010178	0.0045493	0.851826	105	1.3804							ATOX1	1.41583e-06	-3.0869	0.0272251													PLXNB3	105	0.704916	1.2169	0.0013568										YRDC	-2.24634
CNOT11	0.0010196	0.0045526	0.851826	106	1.229							ITGA2B	3.24113e-07	-3.08769	0.00624112													SAP30L	106	0.498829	1.2156	0.00045727										YARS2	-2.2554
hsa-mir-3154	0.001023	0.0037427	0.850893	107	-0.070686							NDUFA2	1.10626e-06	-3.11398	0.0212822													TBXAS1	107	0.875775	1.2142	0.0079117										DUSP1	-2.25555
ANGPTL1	0.0010379	0.0046364	0.851826	108	1.1966							GOLGA8O	1.04005e-06	-3.12682	0.0200095													KLC4	108	0.908578	1.213	0.013858										ACIN1	-2.26071
PPP2R5C	0.0010446	0.0046572	0.851826	109	1.1205							P4HB	4.8415e-07	-3.14079	0.00932037													KCTD3	109	0.966262	1.2124	0.062011										TPI1	-2.26139
TMEM131	0.0011447	0.0050658	0.851826	110	-0.56722							METTL1	3.95877e-07	-3.15532	0.00762222													CATSPERB	110	0.69843	1.2088	0.0011872										TANGO6	-2.26471
PDS5A	0.0011452	0.0050667	0.851826	111	1.127							ATXN7L3	3.3535e-07	-3.15798	0.00645716													C9orf171	111	0.812032	1.2074	0.0032804										GGPS1	-2.26878
GALNT9	0.0011556	0.0051112	0.851826	112	0.54366							NDUFB5	6.91882e-07	-3.1695	0.0133173													SLC9A3R2	112	0.819804	1.2037	0.0040467										PDE12	-2.27143
MCCC2	0.0011614	0.0051391	0.851826	113	1.5201							SLC25A25	3.27036e-08	-3.17107	0.000630657													GOLPH3	113	0.760968	1.2032	0.0023708										LOC103225611	-2.27958
IER5	0.0011631	0.0051458	0.851826	114	1.2277							GRSF1	6.4079e-07	-3.17908	0.0123346													RPS19BP1	114	0.847118	1.2014	0.0061521										PELP1	-2.28071
hsa-mir-193b	0.0011636	0.0042629	0.851826	115	1.2306							EPC2	3.0981e-07	-3.1824	0.00596632													BOC	115	0.858829	1.1991	0.0067168										RPE	-2.28718
KRTAP10-9	0.0011934	0.0052641	0.851826	116	0.020009							HHEX	1.05522e-07	-3.18838	0.00203361													TMEM8C	116	0.61733	1.1974	0.00083364										ELMO2	-2.2876
hsa-mir-5196	0.0011982	0.0043888	0.851826	117	1.6922							NDUFA8	3.1336e-07	-3.20928	0.00603437													SCGB2B2	117	0.704916	1.1951	0.0015924										CPSF3	-2.29186
RAB10	0.00121	0.0053337	0.851826	118	1.4212							HK2	1.66606e-07	-3.24252	0.0032095													DEPDC1B	118	0.856949	1.193	0.0065929										RPS28	-2.29271
MAFK	0.0012109	0.0053365	0.851826	119	1.3179							GPI	2.72654e-07	-3.24833	0.00525159													AGAP3	119	0.875775	1.1901	0.008202										DPAGT1	-2.29558
C10orf35	0.001212	0.0053379	0.851826	120	1.1649							MINOS1	2.78733e-07	-3.25253	0.00536841													TMEM82	120	0.772834	1.1885	0.0024666										CIAO2B	-2.29919
PEMT	0.001214	0.0053469	0.851826	121	1.1555							MCM3	1.11528e-07	-3.28147	0.00214926													WFDC9	121	0.521586	1.1862	0.00049702										HNRNPM	-2.30458
POLK	0.001216	0.005354	0.851826	122	1.3961							CHD8	9.62729e-08	-3.32101	0.00185547													SRXN1	122	0.847118	1.1847	0.0060099										NRDE2	-2.30539
TCEA3	0.0012277	0.0053981	0.851826	123	0.78162							MCM3AP	3.80651e-08	-3.37149	0.000733896													IL37	123	0.815573	1.1827	0.0040764										LOC103230363	-2.31171
TULP2	0.0012421	0.005461	0.851826	124	0.87242							PTRH1	2.5279e-09	-3.42525	4.8786e-05													SLC37A1	124	0.61733	1.18	0.00076854										LOC103240078	-2.32168
MORN3	0.001243	0.0054662	0.851826	125	1.3475							DRAM1	4.45543e-08	-3.42723	0.000858917													NRAP	125	0.704916	1.179	0.0014214										PRPF39	-2.32791
GUCA2B	0.0012452	0.0054762	0.851826	126	1.3586							FAM122A	3.65902e-08	-3.43056	0.000705495													SLC29A4	126	0.72417	1.1758	0.0019292										WDR3	-2.32919
HOXB9	0.0012924	0.0056759	0.851826	127	1.1265							COPS3	2.55423e-08	-3.44209	0.000492634													ADSS	127	0.888062	1.1718	0.0090976										CFAP20	-2.33492
RNF216	0.0012963	0.0056906	0.851826	128	1.4669							VPS37C	1.90724e-09	-3.44662	3.68117e-05													OTOS	128	0.793133	1.1716	0.0029324										CCNE1	-2.33949
AARD	0.0013107	0.0057403	0.851826	129	0.53547							WDR11	4.26977e-08	-3.46192	0.00082317													TMED9	129	0.704916	1.17	0.0013258										ELOB	-2.34356
hsa-mir-20b	0.0013129	0.0047893	0.851826	130	1.7973							RBM39	3.28554e-08	-3.46544	0.00063355													THBD	130	0.593319	1.1696	0.00066137										GPN2	-2.34493
ZNF823	0.0013161	0.005763	0.851826	131	1.412							MRPS12	1.53541e-08	-3.50644	0.000296149													SLC35A2	131	0.61733	1.1693	0.00077848										SNUPN	-2.34538
SLC35B4	0.0013192	0.0057787	0.851826	132	1.4021							VPS28	4.36451e-09	-3.54888	8.4222e-05													ACAD10	132	0.521586	1.168	0.00049393										EPC2	-2.35039
DIRAS2	0.0013525	0.0059126	0.851826	133	0.98648							COX17	4.68552e-09	-3.61119	9.04118e-05													SGOL1	133	0.834121	1.1674	0.0052638										ZNF598	-2.35191
CDH20	0.0013537	0.0059183	0.851826	134	1.0487							RER1	4.84664e-09	-3.62446	9.35159e-05													VPS11	134	0.704916	1.1666	0.0014767										LOC103247571	-2.36082
SMAD6	0.001357	0.0059297	0.851826	135	1.3543							DAZAP2	2.34925e-09	-3.63674	4.53406e-05													MRPL37	135	0.804462	1.1659	0.003113										NOL6	-2.36149
PLN	0.0013605	0.0013579	0.617413	136	3.9291							ZC3H12A	3.6694e-09	-3.64424	7.0812e-05													ACSL3	136	0.815573	1.1651	0.0038993										HSD17B10	-2.36156
hsa-mir-1202	0.0013836	0.0050359	0.851826	137	1.6131							GFM1	1.34857e-09	-3.6572	2.60314e-05													BECN1	137	0.452246	1.1639	0.00030989										KDM8	-2.37442
ZNF584	0.0014223	0.0061801	0.851826	138	1.3246							COX6A1	3.34474e-10	-3.74347	6.45735e-06													POLR3A	138	0.778128	1.1636	0.0025756										GABPA	-2.37524
SLC2A5	0.0014286	0.0062023	0.851826	139	0.97196							NDUFB3	1.70824e-09	-3.74429	3.29725e-05													NELL1	139	0.709097	1.1634	0.0016747										DPM1	-2.38415
RAG2	0.0014368	0.0062373	0.851826	140	0.74647							VTA1	1.18649e-10	-3.82149	2.29123e-06													SHMT1	140	0.704916	1.1621	0.0017498										SEM1	-2.38435
UGP2	0.0014374	0.0062383	0.851826	141	1.1895							PYURF	5.14118e-11	-3.86688	9.92915e-07													ADAD2	141	0.738158	1.1615	0.0021091										MRPL24	-2.39055
GNA12	0.0014578	0.0063112	0.851826	142	1.1895							ZBTB2	3.57596e-13	-4.33676	6.91161e-09													MRPS30	142	0.912826	1.1604	0.015191										DHX33	-2.39191
KY	0.0014754	0.0063836	0.851826	143	1.564							RHBDD2	3.65788e-14	-4.57323	7.07141e-10													DSTYK	143	0.739114	1.1602	0.0024807										NSMCE4A	-2.39461
SYCE1L	0.001481	0.0064054	0.851826	144	1.3765							STARD3NL	1.03014e-16	-5.03054	1.99249e-12													FHL5	144	0.871105	1.1574	0.0071811										CAD	-2.39933
AP5S1	0.0014855	0.0064239	0.851826	145	0.26635							PLSCR1	1.02198e-16	-5.03538	1.97682e-12													OR5D13	145	0.808681	1.1551	0.0032013										RUNX1	-2.40775
MBTPS1	0.0014942	0.0064579	0.851826	146	1.0171							BRI3	2.79001e-19	-5.07165	5.39782e-15													SLC39A10	146	0.875569	1.155	0.0078306										ELP5	-2.40818
MSX1	0.0015171	0.006546	0.851826	147	1.3853							MOSPD2	4.54719e-21	-5.65872	8.79926e-17													CENPV	147	0.704916	1.1544	0.0014451										NARS2	-2.40959
hsa-mir-149	0.001518	0.0055098	0.851826	148	1.7494							STARD3	4.00922e-25	-6.15193	7.76064e-21													AKT1S1	148	0.778128	1.1517	0.0029934										SBDS	-2.41387
KIF4B	0.0015183	0.0065531	0.851826	149	1.3727																							FAM166B	149	0.791603	1.1508	0.0028518										MRPL17	-2.41541
																																										NKRF	-2.41654
																																										MBTPS2	-2.42242
																																										CTDSPL2	-2.43365
																																										UBE2D3	-2.43708
																																										MMS19	-2.45568
																																										CLTC	-2.48106
																																										FARS2	-2.49321
																																										LEO1	-2.49874
																																										C28H7orf26	-2.5024
																																										PSMG4	-2.51508
																																										ELP1	-2.51657
																																										AAGAB	-2.51805
																																										SPRING1	-2.51911
																																										NCAPG2	-2.52164
																																										IPO5	-2.52572
																																										NELFE	-2.52615
																																										SEC22B	-2.54974
																																										RNASEH2B	-2.55581
																																										EIF2B1	-2.5562
																																										TRNAU1AP	-2.56131
																																										CMPK1	-2.56291
																																										SNRNP40	-2.57214
																																										IPO13	-2.57701
																																										TBL3	-2.57954
																																										CAPZB	-2.58172
																																										ANAPC10	-2.58316
																																										LOC103243813	-2.58916
																																										ELP2	-2.59312
																																										CTCF	-2.59954
																																										MCM4	-2.60178
																																										THUMPD1	-2.60191
																																										TFDP1	-2.60864
																																										RCOR1	-2.62347
																																										E2F3	-2.62544
																																										SF3B4	-2.63585
																																										UBA3	-2.64842
																																										MRPL16	-2.66076
																																										ELAVL1	-2.66634
																																										NXT1	-2.66692
																																										MRPL3	-2.67049
																																										STN1	-2.69284
																																										VPS25	-2.69619
																																										DHX30	-2.70023
																																										VPS13D	-2.70554
																																										OTUD5	-2.71729
																																										POLD3	-2.71974
																																										TRIM33	-2.71991
																																										LOC103233752	-2.72113
																																										LOC103233166	-2.72253
																																										SRP14	-2.72486
																																										METTL16	-2.72613
																																										CCNL1	-2.72929
																																										H1-4	-2.73217
																																										METTL14	-2.73796
																																										ORC5	-2.7542
																																										PGGT1B	-2.7568
																																										UPF2	-2.7706
																																										TPT1	-2.77071
																																										PTPN11	-2.77127
																																										DIDO1	-2.77532
																																										EMC3	-2.77829
																																										CTU2	-2.77861
																																										PRPF31	-2.78332
																																										PPIE	-2.78769
																																										MRPS16	-2.78904
																																										ARL2	-2.79091
																																										MRPS25	-2.79381
																																										CFAP298	-2.82519
																																										PRDX1	-2.83085
																																										DDX6	-2.83922
																																										PYROXD1	-2.83991
																																										NOA1	-2.84132
																																										SUMO2	-2.84618
																																										DARS2	-2.85138
																																										PMVK	-2.86059
																																										MED25	-2.86205
																																										PPIL1	-2.86578
																																										LOC103235920	-2.87114
																																										CMTR1	-2.87688
																																										PFDN5	-2.88968
																																										GTF2H3	-2.89009
																																										OIP5	-2.89344
																																										LOC103245787	-2.89344
																																										DSCC1	-2.91661
																																										AASDHPPT	-2.92044
																																										COASY	-2.9224
																																										RANBP1	-2.92639
																																										MRE11	-2.93449
																																										MRPL13	-2.93845
																																										SMG9	-2.95207
																																										CPSF1	-2.95847
																																										INTS14	-2.95981
																																										WDR82	-2.97095
																																										TOPORS	-2.97641
																																										MVD	-2.9814
																																										WDR92	-2.98313
																																										LOC103227169	-2.984
																																										DYNLL1	-2.984
																																										LOC103224304	-2.98973
																																										WDR55	-2.99168
																																										MRPL57	-3.01575
																																										USP34	-3.0174
																																										FNTB	-3.01826
																																										CPSF4	-3.0303
																																										TXN	-3.04192
																																										ASF1A	-3.04742
																																										MATR3	-3.08179
																																										NUDT21	-3.09497
																																										ACTR6	-3.10213
																																										SYT7	-3.10492
																																										SETDB1	-3.10513
																																										INTS10	-3.10919
																																										OSGEP	-3.12137
																																										SLC25A26	-3.12695
																																										GEMIN2	-3.15817
																																										PIGO	-3.16756
																																										EARS2	-3.16857
																																										ZBTB8OS	-3.18128
																																										GLMN	-3.19806
																																										VRK1	-3.21505
																																										ATRX	-3.21838
																																										HARS2	-3.22712
																																										CDIPT	-3.22959
																																										ELL	-3.23011
																																										ASB7	-3.23043
																																										FDXR	-3.26265
																																										VEZT	-3.26533
																																										DOLK	-3.27248
																																										TARDBP	-3.29154
																																										TWNK	-3.29194
																																										TEDC1	-3.29841
																																										AP2M1	-3.30607
																																										PPP1R8	-3.32671
																																										GEMIN8	-3.32822
																																										PPA1	-3.38225
																																										RTCB	-3.39243
																																										CNBP	-3.41148
																																										DTYMK	-3.41944
																																										MVK	-3.41989
																																										ZBTB14	-3.4281
																																										TUFM	-3.47179
																																										SRSF7	-3.47704
																																										DDX42	-3.49919
																																										POP5	-3.52905
																																										PIAS1	-3.55726
																																										PSME3	-3.56379
																																										EIF2AK4	-3.57765
																																										GTF2H2	-3.59665
																																										PIAS2	-3.59708
																																										KAT14	-3.66919
																																										MED16	-3.69196
																																										KDM1A	-3.70064
																																										TAF13	-3.72424
																																										SMG5	-3.77816
																																										ADAT2	-3.81419
																																										SMARCA5	-3.87365
																																										XRCC3	-3.88209
																																										ZMYM2	-3.88215
																																										ZNF250	-3.93948
																																										EMSY	-3.96607
																																										TIMM10	-3.99045
																																										NDOR1	-4.10953
																																										NONO	-4.33825
																																										BPTF	-4.34996
																																										TRIP12	-4.49877
																																										CABIN1	-5.37766
																																										HIRA	-5.7084
[truncated: 5 more columns]
