# Supplementary material for: SARS-CoV-2 tropism to intestinal but not gastric epithelial cells is defined by limited ACE2 expression
Source: Stem Cell Reports. 2024 Apr 25;19(5):629–38. doi: 10.1016/j.stemcr.2024.03.008 (PMC11103887; doi:10.1016/j.stemcr.2024.03.008)
Supplement: Table S2. Differentially expressed genes between corpus and jejunum or corpus and colon, related to Figure 2B [file mmc3.xlsx]

## Sheet: Table S2
Table S2. Differentially expressed genes between corpus and jejunum or corpus and colon. Related to fig. 2B.																Explanation of column headings
	Corpus normalized read counts			Jejunum normalized read counts			Colon normalized read counts									BaseMean: intermediate mean of normalized counts for all samples.
Gene	Pat 1	Pat 10	Pat 32	Pat 44	Pat 48	Pat 50	Pat 34	Pat 35	Pat 37	baseMean	log2FoldChange	lfcSE	pvalue	padj		log2FoldChange: log2 fold change
TBXAS1	4090.9	5595.06	4255.7	595.706	755.444	808.409				2269.64	2.76411	0.272805	5.7e-25	1.21e-22		lfcSE: standard error.
SLC9A3R2	3162.18	3224.12	2707.42	601.546	954.921	738.41				1979.34	1.88407	0.25143	7.86e-16	5.54e-14		pvalue:	Wald test p-value (unadjusted)
STX7	1568.18	1704.24	1774.69	4614.78	4198.89	3551.2				3199.84	-1.20379	0.226052	1.32e-10	4.4e-09		padj: Adjusted p-value, Benjamini-Hochberg correction for multiple comparison.
SERTAD4	1279.96	1572.4	1631.75	167.421	238.977	360.242				551.28	2.7701	0.366234	4.59e-15	2.91e-13
RAB10	4327.47	4235.95	4135.72	10008.3	8573.55	9008.6				7088.87	-1.01968	0.127978	1.1e-17	9.97e-16
PRELID3B	2927.68	2424.52	2656.29	5187.12	5695.95	5242.28				4227.84	-1.02778	0.11795	1.79e-20	2.85e-18
PHF12	2876.03	2821.11	2627.08	1239.11	1186	1351.33				1821.36	1.11866	0.135888	3.54e-19	4.49e-17
DCPS	1313.01	1331.24	1171.65	399.084	542.142	666.703				767.356	1.28295	0.248493	2.25e-10	6.5e-09
MDFI	601.239	545.572	523.747	180.075	221.202	221.096				336.649	1.2587	0.38304	2.12e-06	2.75e-05
IL1A	1.03306	0	2.08664	13.6273	34.5628	5.97557				12.8118	-1.61573	1.62947	0.00129638	0.00674757
CHD6	2831.61	2847.91	2892.08	906.213	911.471	1080.72				1723.01	1.62081	0.217584	1.4e-16	1.11e-14
FOXA2	2300.62	2198.36	2087.68	723.218	1073.42	541.216				1275.54	1.35544	0.269379	3.99e-10	1.05e-08
SBDS	1887.39	1531.67	1706.87	3842.89	3566.88	3895.22				3091.86	-1.03199	0.185416	1.56e-10	4.96e-09
RNASE1	15259.3	9554.47	10227.7	1835.79	5154.8	2427.79				6014.56	1.25158	0.655289	0.000230178	0.00155493
ACE2	12.3967	12.8622	8.34656	40.8818	87.8883	98.1701				165.086	-2.73551	0.57757	6.5e-08	1.25e-06
CATSPERB	96.0742	72.8858	75.1191	18.4941	10.8626	13.6584				67.1997	1.8991	0.73668	2.56e-05	0.000226268
DRAM1	1581.61	1424.49	1207.12	197.595	85.9133	330.364				869.972	3.15661	0.310108	1.78e-25	5.65e-23
KCTD3	2514.46	2881.13	2811.75	5643.63	6667.66	5314.84				4041.54	-1.00487	0.16195	4.46e-12	2.02e-10
MORN3	56.8181	100.754	64.6859	17.5208	8.88758	23.9023				39.5113	2.11339	0.666691	5.45e-06	6.17e-05
SIK1	155.991	62.1673	84.509	14.6006	23.7002	43.5363				60.6334	1.37601	0.707153	0.000176899	0.00124812
SLC2A5	6.19834	10.7185	8.34656	508.102	42.4629	344.022				313.202	-5.03323	1.06652	2.33e-08	4.77e-07
PLIN2	1481.4	998.964	1080.88	6159.52	3796.97	4480.82				3287.08	-1.63559	0.575138	9.27e-06	0.000101471
RUNX1	4923.54	5555.4	6000.14	1086.29	1503.98	1516.94				2923.21	2.08487	0.19784	4.36e-27	2.77e-24
TMEM82	0	1.07185	0	342.628	130.351	125.487				90.6702	-8.43819	1.29578	6.58e-12	2.79e-10
DIRAS2	12.3967	3.21555	3.12996	240.424	663.606	47.8046				168.343	-4.99466	1.26849	5.46e-07	8.46e-06
CIAO2B	1408.06	1227.27	1399.09	3721.22	4516.87	3528.15				2381.18	-1.48872	0.193578	9.16e-18	9.69e-16
PRAME	0	0	2.08664	0.973376	69.1256	17.9267				9.03226	-1.05422	1.71233	0.00426291	0.0170248
PLXNB3	3122.93	4168.42	3563.98	81.7636	167.877	586.46				1469.95	3.53478	0.666442	2.91e-09	6.61e-08
TCEA3	2038.22	2656.04	2879.56	851.704	1071.45	1114.87				1698.99	1.01242	0.35216	2.86e-05	0.00024521
SCGB2B2	28.9256	37.5147	23.9964	7.78701	2.96253	7.68288				16.1476	1.35687	0.856638	0.000491948	0.00297511
CYS1	4.13222	4.2874	2.08664	36.9883	13.8251	11.9511				11.2051	-1.09132	1.02624	0.00240316	0.0105529
PECAM1	0	0	0	100.258	17.7752	19.634				17.4091	-5.03512	2.95051	6.66e-05	0.000521913
NELL1	10150.8	12806.5	13977.4				7.46323	0	8.34297	4378.21	11.0107	0.82751	5.14e-41	3.26e-38
HOXB9	0	0	0				3155.08	7775.94	2829.19	1659.68	-13.7386	1.20732	1.19e-30	3.78e-28
GPI	65940	52036.2	75659.5				22317.9	22528.5	22815.2	37451.2	1.36518	0.151416	2.03e-24	4.3e-22
DRAM1	1581.61	1424.49	1207.12				250.018	476.026	211.355	869.972	2.72708	0.311501	1.01e-18	1.6e-16
SLC35B4	949.378	1191.9	979.678				410.478	355.089	364.309	672.651	1.41873	0.19601	7.13e-18	9.06e-16
SERTAD4	1279.96	1572.4	1631.75				152.996	420.275	161.297	551.28	3.07398	0.37084	4.87e-17	4.42e-15
SYT7	75.4131	56.808	97.0288				2106.5	1112.44	2216.45	510.967	-4.65028	0.578453	7.57e-17	6.01e-15
NMNAT2	25.8264	20.3651	38.6029				598.925	217.857	576.592	201.791	-3.68267	0.564801	1.81e-11	1.04e-09
RNASE1	15259.3	9554.47	10227.7				787.371	2245.47	787.947	6014.56	3.00107	0.527936	2.84e-09	1.29e-07
TBXAS1	4090.9	5595.06	4255.7				2065.45	1225.66	2132.09	2269.64	1.26425	0.328136	4.23e-08	1.18e-06
TMEM82	0	1.07185	0				84.8943	4.28852	52.8388	90.6702	-6.39296	1.48024	9.87e-08	2.32e-06
ACE2	12.3967	12.8622	8.34656				141.801	24.0157	66.7437	165.086	-2.82184	0.595132	1.15e-07	2.62e-06
THBD	432.85	567.009	664.595				56.9072	7.71934	41.7148	257.966	3.51449	0.850736	1.35e-06	2.26e-05
PLXNB3	3122.93	4168.42	3563.98				713.672	195.557	854.69	1469.95	2.13634	0.946884	4.17e-05	0.000448971
HHEX	147.727	156.49	153.368				1.86581	68.6163	3.70798	124.418	2.07873	1.15089	0.00013761	0.00126641
PLIN2	1481.4	998.964	1080.88				3802.52	3737.87	3803.47	3287.08	-1.03035	0.552424	0.000219581	0.00191005
DIRAS2	12.3967	3.21555	3.12996				92.3575	72.9048	72.3057	168.343	-2.60139	1.72741	0.000274462	0.00215164
IL1A	1.03306	0	2.08664				13.0607	13.7233	25.9559	12.8118	-1.76483	1.78406	0.00112354	0.00665945
